# Supplementary material for: Silicon-Enriched Meat Ameliorates Diabetic Dyslipidemia by Improving Cholesterol, Bile Acid Metabolism and Ileal Barrier Integrity in Rats with Late-Stage Type 2 Diabetes
Source: Int J Mol Sci. 2024 Oct 23;25(21):11405. doi: 10.3390/ijms252111405 (PMC11547133; doi:10.3390/ijms252111405)
Supplement: Supplementary file 1 [file ijms-25-11405-s001.zip]

Archive with 1 entries (1 files):
- ijms-3241327-supplementary.pdf
